# Supplementary material for: Self Standing Mats of Blended Polyaniline Produced by Electrospinning
Source: Nanomaterials (Basel). 2021 May 12;11(5):1269. doi: 10.3390/nano11051269 (PMC8151508; doi:10.3390/nano11051269)
Supplement: Supplementary file 1 [file nanomaterials-11-01269-s001.zip]

Archive with 1 entries (1 files):
- nanomaterials-1211444-supplementary.pdf
